# Supplementary material for: In Vitro Superparamagnetic Hyperthermia Employing Magnetite Gamma-Cyclodextrin Nanobioconjugates for Human Squamous Skin Carcinoma Therapy
Source: Int J Mol Sci. 2024 Jul 31;25(15):8380. doi: 10.3390/ijms25158380 (PMC11313510; doi:10.3390/ijms25158380)
Supplement: Supplementary file 1 [file ijms-25-08380-s001.zip]

Archive with 1 entries (1 files):
- ijms-3073180-supplementary.pdf
